# Supplementary material for: Umbilical Cord Mesenchymal Stromal Cell-Derived Exosomes Rescue the Loss of Outer Hair Cells and Repair Cochlear Damage in Cisplatin-Injected Mice
Source: Int J Mol Sci. 2021 Jun 22;22(13):6664. doi: 10.3390/ijms22136664 (PMC8267798; doi:10.3390/ijms22136664)
Supplement: Supplementary file 1 [file ijms-22-06664-s001.zip]

Archive with 1 entries (1 files):
- ijms-1241910-supplementary.pdf
